# Supplementary material for: Soil Fungal Composition Drives Ecosystem Multifunctionality after Long-Term Field Nitrogen and Phosphorus Addition in Alpine Meadows on the Tibetan Plateau
Source: Plants (Basel). 2022 Oct 28;11(21):2893. doi: 10.3390/plants11212893 (PMC9656404; doi:10.3390/plants11212893)
Supplement: Supplementary file 1 [file plants-11-02893-s001.zip]

Archive with 1 entries (1 files):
- plants-1946970-supplementary.pdf
